# Supplementary material for: Identification of functional single nucleotide polymorphisms in the branchpoint site
Source: Hum Genomics. 2017 Nov 9;11:27. doi: 10.1186/s40246-017-0122-6 (PMC5680774; doi:10.1186/s40246-017-0122-6)
Supplement: Supplementary file 1 — Human genome (hg19) coordinates of SNP at branchpoint site. (XLSX 66 kb) [file 40246_2017_122_MOESM1_ESM.xlsx]

## Sheet: SNP with changes of adenine
Table S1. Human genome (hg19) coordinates of SNP at branchpoint site ( i ) SNP with changes of adenine ( ii ) SNP without changes of adenine ▲SNP was removed in dbSNP build 150 or not available in UCSC Genome Browser Prediction branchpoint sites are underline in SNP ±10 nucleotides sequence Lariat sequence is from ref(Mercer, et al., 2015) Genome Research 25(2):290-303. shown the same ID with pos…
Chromosome	Position	Position	Gene name	SNP ID	Alleles	SNP ±10 nucleotides sequence	Adenine number	Lariat sequence (ID) in the region
1	2441391	2441392	PANK4	rs2494619	A/G	TCCTGGGGGC*A*CTGACCACCT	2
1	3746582	3746583	KIAA0562	rs2275828	A/C	GAATGAGTAA*C*AAGAGCCCCT	8
1	3746584	3746585	KIAA0562	rs2275827	A/C	AAGAATGAGT*A*ACAAGAGCCC	9
1	11199517	11199518	MTOR	rs28730682	A/G	AGTTCTGTCT*A*TAACCCAGTT	4
1	12061802	12061803	MFN2	rs12083670	A/C	TGTTTCTGGA*C*TAATGCAGTA	5	chr1_12061805_12061806_A
1	16388708	16388709	FAM131C	rs28570004	A/C	ACCCTGCTCA*C*TCCTCCTGCC	2
1	21925028	21925029	RAP1GAP	rs12732583	A/C	AGGGCATAGG*C*TAACCTCCCT	5
1	22174367	22174368	HSPG2	rs79500809	A/C	TGTTATCTCA*C*TCTGGCTGCG	2
1	28284955	28284956	SMPDL3B	▲rs80130438	A/C	ACAACTGCTC*A*CAGCCGGTCT	4
1	48699304	48699305	SLC5A9	▲rs78510428	A/C	ACGGACTCTA*A*CTGCCATTAC	5
1	55085702	55085703	FAM151A	rs11583256	A/C	CAGACGCTAA*C*AGCCCCTTGG	5
1	103347347	103347348	COL11A1	rs12086094	A/G	TCACCTACTC*A*CTAACTTTTC	4
1	109813019	109813020	CELSR2	rs3895559	A/G	GGCCCCGGTC*G*CTGACCTGCC	1
1	111857119	111857120	CHIA	rs3818820	A/C	GGAGGGAGTC*C*TGACTTTTGA	4
1	112020237	112020238	C1orf162	rs2211494	A/C	CACCCACCTG*A*CAACACCTCC	5
1	160260032	160260033	COPA	rs71485853	CT/AC	AAATCTCTAA*CT*TGTTCCTTT	5	chr1_160260034_160260035_A
1	169099225	169099226	ATP1B1	rs1200158	A/T	AATCTACTGA*T*CATAATGGGT	7	chr1_169099224_169099225_A
1	186363059	186363060	C1orf27	▲rs75653122	A/T	TTGGCTTTTT*A*ACTTTTGTGT	1
1	208383832	208383833	PLXNA2	rs59967239	A/C	CTGTTACTCA*C*CCCAATTCCT	4
2	10263840	10263841	RRM2	rs72542793	A/C	TTTATGCTAA*A*ATTGTGACTT	5	chr2_10263839_10263840_A
2	25610286	25610287	DTNB	rs66917623	A/C	TCTCCACGCT*C*ACCCACCCTG	3
2	28812511	28812512	PLB1	▲rs74945082	A/C	TGTGTCTATA*A*CTGCCTCTCT	2
2	38977370	38977371	SRSF7	rs3112183	A/G	CAGATTTTGC*G*TAACGTGCAT	5	chr2_38977367_38977368_A
2	39233696	39233697	SOS1	rs67576056	-/A	CCTTTTGTAA*A*CTTACGCCTA	4	chr2_39233692_39233693_A
2	73868855	73868856	NAT8	rs75374924	A/T	ATGCAGGCAC*T*CACATGATTT	6
2	79314080	79314081	REG1B	rs6738657	A/G	TTCTTTCTTA*A*TTATCTCCTT	2
2	86712819	86712820	KDM3A	rs72932311	A/T	AAAGCAATCT*A*ACTTTGCAAA	9
2	113984861	113984862	PAX8	rs75878471	A/T	CCATGGTCCA*A*CTGACGACTC	4
2	132258905	132258906	LOC150776	rs34621888	A/G	CAGAGCCCAC*G*CTAACAACTA	8
2	171322982	171322983	MYO3B	rs66948919	-/A	GTTGGTGGTA*A*CCTTGTTCCT	1
2	179463405	179463406	TTN	rs2303835	A/C	AGTCAAGAAT*A*CTAACGTATA	9
2	179587686	179587687	TTN	rs2742327	A/G	TCCAGTTGCT*A*ACTGTGAGCC	3
2	189874872	189874873	COL3A1	rs10204508	A/C	GATTTTATAA*C*CAATTCCCAT	7	chr2_189874871_189874872_A
2	231135278	231135279	SP140	▲rs78998978	A/C	CTGTTTCCTC*A*CCACCACTTG	2
3	12881058	12881059	RPL32	rs73813714	A/G	CTGCACAGAC*G*CTAACCCACC	6	chr3_12881054_12881055_A
3	14187698	14187699	XPC	rs2733532	A/G	TCTGATTACT*A*ACCCTCGCCT	3	chr3_14187698_14187699_A
3	52730698	52730699	GLT8D1	rs56156188	A/C	TTGAAACTAA*A*ATGTAGTGTT	7
3	52821176	52821177	ITIH1	rs2286798	A/C	TGGGGCTCTA*A*TTATTTTCTC	2
3	53779824	53779825	CACNA1D	rs3821860	A/G	GCATTTACTT*A*ACTGCCTGTC	3
3	54919479	54919480	CACNA2D3	rs2293662	A/G	TGTAAATATT*G*ACATGCTCTT	6
3	132384794	132384795	UBA5	▲rs79757064	A/G	ATGAAGAGCT*A*TTAACCAACA	9
3	183975220	183975220	ECE2	rs35618354	-/A	AGAACCAAAA*-*CTAACGTAGC	10
3	184100389	184100390	CHRD	rs12629907	A/C	GGGAGGGTTT*C*TGACGGGCTC	2
3	186392853	186392853	HRG	rs55721835	-/AC	ACACACACAC*-*TAACAGCTCC	8
4	2933030	2933031	MFSD10	rs55754437	A/G	CCCCTGGGCT*G*ACGGGCACCT	2
4	3487236	3487237	DOK7	rs2006791	A/G	CTCGGGCCAG*A*CTGACCTGTC	2
4	57897528	57897529	IGFBP7	rs75085950	A/T	ATGTAACTAA*T*TTTTATCTTT	6	chr4_57897530_57897531_A
4	57897530	57897531	IGFBP7	rs77880753	A/T	ATATGTAACT*A*ATTTTTATCT	6	chr4_57897530_57897531_A
4	123113351	123113352	KIAA1109	rs72687029	A/G	ATTTTAAATA*A*CTGCCTTTAT	6
4	123283164	123283165	KIAA1109	rs33976078	-/AT	CTCCTTAATA*AT*AACTGTAATT	7
4	123283165	123283166	KIAA1109	rs3033374	-/TA	TCCTTAATAA*TA*ACTGTAATTT	8
4	123377380	123377381	IL2	rs2069764	A/T	ATTTCTTAAT*A*ACAATGCATT	7
4	158493802	158493803	LOC340017	▲rs75749387	A/C	CATAGTTCTT*A*CATCCTTCTC	3
4	159136315	159136316	TMEM144	rs79576648	A/G	AATTTGAACC*A*CTAACACTGA	8
4	187003449	187003450	TLR3	rs79866026	A/C	TGATTGTTAA*C*CTCTTTTTTT	3
5	34950248	34950249	DNAJC21	rs76205355	A/C	TTTATTTTGT*A*ACGGCACATA	5
5	34950249	34950250	DNAJC21	rs79248479	A/C	TTATTTTGTA*A*CGGCACATAT	5
5	131006355	131006356	FNIP1	rs26007	A/T	TTATTACTAA*A*TAAATGTCTT	7
5	139942115	139942116	APBB3	rs7704802	A/G	CTCCATCCTT*A*TTAATTCCTG	3
5	150906962	150906963	FAT2	rs10071924	A/C	CTCATTGCTA*A*CCTCCACTGG	3
5	169504689	169504690	DOCK2	rs78373831	A/G	TACAGCTGCT*A*ACCACCCTGT	4
5	176018386	176018387	CDHR2	rs11744588	A/C	AGGCAACTTG*A*CCAGGCTTTC	4
5	180047757	180047757	FLT4	rs57822329	-/AC/ACAC	GCACGCTCTT*-*ACACACACAC	5
6	31322107	31322108	HLA-B	▲rs73406420	A/C	TACCATGACT*A*ACCAGAATTT	7
6	31555391	31555392	LST1	rs2256974	A/C	AATGGGCTTC*C*TAACCTTGAG	5
6	31994722	31994723	C4B	rs12524856	A/G	TGGCCCCTCT*G*ATCTCTGCCC	1
6	32548080	32548081	HLA-DRB1	rs9269746	A/C	GCTTCAATAA*C*TTTTAAGTGT	6
6	32548081	32548082	HLA-DRB1	rs28732255	A/T	TGCTTCAATA*A*CTTTTAAGTG	5
6	32548084	32548085	HLA-DRB1	rs28732256	A/G	ATTTGCTTCA*A*TAACTTTTAA	6
6	32548085	32548086	HLA-DRB1	rs9269747	A/C	GATTTGCTTC*A*ATAACTTTTA	5
6	32548651	32548652	HLA-DRB1	rs28732282	A/T	ACATCACTAA*A*CCTGGCTTCC	5
6	33141867	33141868	COL11A2	rs11963700	A/C	GGGAGTCTCA*C*CCTGGGTAAT	4
6	38862446	38862447	DNAH8	rs16891228	A/T	CTGAAAACTA*A*CTGAGAGTAT	8
6	52288719	52288720	EFHC1	rs78148357	A/C	AATGTTATTA*A*TGACACATTC	7
6	90321954	90321955	ANKRD6	rs2073272	A/G	GAAGCATGTT*G*CTAATATGTC	6
6	121615825	121615826	C6orf170	rs6941332	A/G	TCTGGAATTA*A*TAACTTATTA	7
7	5338845	5338846	SLC29A4	rs35644059	A/C	GGCGCTGCCT*C*TGACCCCCGC	1
7	11446127	11446128	THSD7A	rs73066781	A/G	CTCTTTTTCT*A*ATTAGTTATT	3
7	47869750	47869751	PKD1L1	rs6463451	A/G	CTTAGAGGGG*G*CTGACCACTG	4
7	75615451	75615452	POR	rs41301436	A/C	CAGTGCCCCC*C*TCACAGCACC	4
7	98457987	98457988	TMEM130	rs6949335	A/G	TCCAAGACTC*A*CCCTCCCGTG	3
7	116411873	116411874	MET	rs66904901	-/A	GCCGTCTTTA*A*CAAGCTCTTT	3	chr7_116411873_116411874_A
7	150498588	150498589	TMEM176A	▲rs78063813	A/C	AAATCTTCTG*A*CAGCCGTTCC	4
8	385594	385595	FBXO25	rs71219302	A/C	CTAATTTTAA*C*TTCTGTGTTG	4
8	12586592	12586593	LONRF1	rs79886025	A/C	AACTTTGTTA*C*TAATCAAGGT	7
8	21959637	21959639	FAM160B2	rs35351189	AC/GT	GTGCAAAAAT*AC*TCACCAGCCC	7
8	21959637	21959638	FAM160B2	rs13267096	A/G	GTGCAAAAAT*A*CTCACCAGCC	7
8	24262766	24262767	ADAMDEC1	rs10090563	A/T	TAACTTGTAA*T*AACCCTGGCT	6
8	41364560	41364561	GOLGA7	▲rs79301058	A/C	TGTTTTCTTA*A*CAGCCATGCT	3
8	82437396	82437397	FABP12	rs73275471	A/C	TGTTAATTTC*A*CTAACTATAC	6
8	105440379	105440380	DPYS	rs75927764	A/C	TGTATACTCA*C*CCCATCACTC	5
8	110588269	110588270	SYBU	rs62508150	A/A/G	TTTTTTTTTA*A*TTAACCATGC	4
9	4618133	4618133	C9orf68	rs35127574	-/A	AATTACAACT*-*AAATAATGCA	10
9	4618135	4618136	C9orf68	rs28666909	A/G	CAAAATTACA*A*CTAAATAATG	11
9	113242074	113242074	SVEP1	rs78453057	-/TA	TTTTAAAAAC*-*ACTAACCAAC	9
9	130689507	130689508	PIP5KL1	rs13296170	A/C	GGCCTCCCTC*A*CTCCCTGTCC	0
9	131866608	131866609	CRAT	rs17508668	A/G	CACCCCTCCT*G*ACAGGCTCTG	3
9	138441124	138441125	OBP2A	rs45495294	A/C	GGCGCCTTCT*A*ATCCCTGGGT	1
10	3155539	3155540	PFKP	rs4881085	A/G	GTGACCCAGC*A*CTCACCTGCC	3	chr10_3155543_3155544_A
10	6268115	6268115	PFKFB3	rs3216038	-/A	CCTTCTTTGT*-*AACTGTCGCC	1	chr10_6268116_6268117_A
10	27024370	27024371	PDSS1	▲rs80201091	A/T	GGTGCTCCTT*A*CATCCCATTT	2	chr10_27024370_27024371_A
10	54053536	54053536	PRKG1	rs68136289	-/A	AAATCCACTA*-*AAAAAAACCT	11
10	74095714	74095715	DNAJB12	rs3829180	A/G	CTGGGTGTGC*A*CTAACCCTGT	2	chr10_74095710_74095711_A
10	81841881	81841882	C10orf57	▲rs76189663	A/T	AAAAAGATTA*A*CCTTTTTTTT	7
10	88428393	88428394	LDB3	rs34972863	A/C	TGAGTGCCCT*C*TCACTCAACC	4
10	93253151	93253153	HECTD2	rs78486349	-/TAA	CATGTTAATA*ATA*ACATTATTCG	8	chr10_93253147_93253148_A
10	96535124	96535125	CYP2C19	rs12769205	A/G	TCTCCCTCCT*A*GTTTCGTTTC	0
10	101515341	101515342	CUTC	rs77501650	A/G	GGGCCCATTT*A*ATAACATAAT	7
10	104230384	104230385	TMEM180	▲rs76478092	A/G	GCCAAGTCTG*A*CACGGCATCT	4
10	104414801	104414802	TRIM8	▲rs78562991	A/C	TCCAGTGCTT*A*CCTGCCTGCC	1	chr10_104414801_104414802_A
10	120917268	120917269	SFXN4	rs2420494	A/T	TATTTGCTAA*T*TAAGTACTTT	6
11	865494	865495	TSPAN4	rs61614113	A/C	GCCCTGCTGA*C*CCCCCCCGCA	2
11	1475689	1475690	BRSK2	▲rs78123160	A/C	CTCAATCCTC*A*CAGCCTCTGT	3
11	47603862	47603862	NDUFS3	rs34588914	-/A	TGTTGTTAGT*-*CTTGATGGAT	3
11	61490879	61490880	DAGLA	rs9735635	A/C	GCGCCCCTAC*C*TAATGCCTCC	3
11	62381704	62381705	ROM1	▲rs75346703	A/T	CAGACATCCT*A*ACCCCTCTGT	4
11	63970887	63970888	STIP1	rs79375330	A/G	GGGTGGTCCT*A*ACACGCTTCA	3	chr11_63970888_63970889_A
11	64600001	64600002	CDC42BPG	rs494252	A/C	AGATTTCTGA*C*CTGTTCTGTG	3
11	65999613	65999614	PACS1	rs75483534	A/T	GGACTCCCTA*A*CAAGAGACAC	7	chr11_65999613_65999614_A
11	67159601	67159602	RAD9A	rs11575914	A/C	GAGCCGCCAG*C*CTAACCCCCT	4
11	78565385	78565386	ODZ4	rs3812722	A/G	CAGACCCACT*G*CTAACTGTGC	5
11	125448004	125448005	EI24	rs74331859	A/G	CTCCATTTCT*A*GTAACTCGTT	3
11	128994825	128994826	ARHGAP32	rs11221569	A/T	GTAATACTAA*A*GTAATAGCCA	9
11	128994828	128994829	ARHGAP32	▲rs76269143	A/T	AGTGTAATAC*T*AAAGTAATAG	10
11	128994829	128994830	ARHGAP32	▲rs75422061	A/C	AAGTGTAATA*C*TAAAGTAATA	11
12	6980506	6980507	SPSB2	rs76935190	A/C	CCCATACTTA*C*ATTCCCCTCC	4
12	9266159	9266159	A2M	rs10619020	-/AA	TTTCCTCTAA*-*CTGAACCGTC	4
12	31237878	31237879	DDX11	rs2543266	A/C	TTCCTCCCTC*A*CCACCTCCAC	2	chr12_31237878_31237879_A
12	39998766	39998767	ABCD2	rs11172793	A/G	TCTTGGATAT*A*GTAACTCTAT	5	chr12_39998762_39998763_A
12	48360959	48360960	TMEM106C	rs80192236	-/AA	AAAAAAAAAA*-*CTGACTATTT	12
12	48360961	48360962	TMEM106C	rs61917711	A/T	AAAAAAAAAC*T*GACTATTTCC	11
12	48377946	48377947	COL2A1	rs41263845	A/C	GTGTCATTGA*C*TTTTCTTTTT	2
12	54905694	54905695	NCKAP1L	rs78439184	A/T	AAGAACAAGT*T*CTAAAAGTCT	10
12	57604477	57604478	LRP1	rs34268477	A/G	CCACAGTCGC*G*CTCACACATC	5
12	64011202	64011203	DPY19L2	rs75996439	A/G	TATATGTAAT*A*ACCATAAAAT	10
12	65633882	65633886	LEMD3	rs3047183	-/ATTG	ATGTCAAGTG*ATTG*ATTCATTTGT	5
12	100930694	100930695	NR1H4	rs7138843	A/T	TTATCTACTT*T*TTAATCATTG	5
12	105464610	105464611	ALDH1L2	rs61242687	-/A	GCTAACTTCT*A*AAAAAAAAAT	11
12	116974127	116974128	NCRNA00173	rs10850662	A/C	GGATATTTAA*C*GGATATCGTA	7
13	21549532	21549533	LATS2	rs66686367	-/A	GTGAGGAGAA*A*CTAACCTGTT	6
13	35747573	35747574	NBEA	rs73503798	A/T	ATTTATATTA*A*CAATATGTTT	7
13	37012751	37012752	CCNA1	rs17053954	A/G	AATTGCAACT*A*CTAAATATCA	9
13	77629929	77629930	MYCBP2	rs2301580	A/G	AAATGATTCT*G*CTAAAGAGTG	8
13	77831987	77831988	MYCBP2	rs74098727	A/G	TGTTGTTTTT*A*CTAAATTTGT	3
14	21556962	21556963	FLJ10357	▲rs75122286	A/T	ATGTCCCTAA*A*TTCACTGTAG	5
14	23901743	23901744	MYH7	rs2856912	A/G	TGCAGCTCCT*G*ACCTTTCCTC	2
14	67807262	67807263	ATP6V1D	▲rs77761937	A/C	TGAAGTTCTC*A*CACATATTAT	6	chr14_67807262_67807263_A
14	72201970	72201971	SIPA1L1	rs1204991	A/G	AAAATACTAA*A*TGGTTTCTTC	7	chr14_72201969_72201970_A
14	96794897	96794898	ATG2B	rs35362847	A/T	ATTGTATTAA*T*GCCTTTTCTT	4
14	101365264	101365265	MEG8	rs2180386	A/C	TCAACTGTTA*C*TCACCCTCCT	4
14	102964407	102964408	TECPR2	rs75405230	A/G	CTGTGTGATT*G*ACAAGTATGT	5	chr14_102964408_102964409_A
14	103431008	103431009	CDC42BPB	rs34830106	A/G	ATGCATTTTT*A*ACGCCATGAC	4	chr14_103431007_103431008_A
15	27271875	27271876	GABRG3	rs28673742	A/G	ACGAAGTATT*A*ACATACATGT	8
15	40583875	40583876	PLCB2	rs9972418	A/C	AGAGCACCTG*A*CAGCCCAGCC	5
15	45706738	45706739	SPATA5L1	rs12440038	A/G	ATTATACTAA*A*ACAACTCTTC	8
15	74703725	74703726	SEMA7A	rs55650399	A/T	CTTGTATCTG*C*TGATCCTCTT	2	chr15_74703724_74703725_T
15	74703726	74703727	SEMA7A	rs55686544	A/T	CCTTGTATCT*G*CTGATCCTCT	2	chr15_74703724_74703725_T
15	78565413	78565414	DNAJA4	rs11629630	A/G	CAACGCCACT*A*ATTTTTTTTC	4
15	89864262	89864263	POLG	▲rs77874348	A/C	CTGCTTTTCT*C*ACTCCTGCTT	1
16	2017701	2017702	RNF151	rs79214674	A/G	CCCAACACTC*A*CCCCTACTCA	5
16	2144038	2144039	PKD1	rs2855359	A/C	AGCTGCCTCT*C*ACAGGTCTGT	3
16	2152663	2152664	PKD1	rs2575322	A/G	CGGAGCCTGG*G*CTCACGTCCG	2
16	8989041	8989042	USP7	rs79003022	A/T	CATCACTTGC*A*CTTACAGAAC	6	chr16_8989037_8989038_A
16	15835555	15835556	MYH11	▲rs75434223	A/C	CGTGGGGCTC*A*CCCGCCTCCT	0
16	18524778	18524779	NOMO2	rs1541825	A/G	TTTCTAGAGA*A*CTGACTCCTG	4
16	18878119	18878120	SMG1	rs11648912	A/G	TTGGGTGACT*A*ATTTTTCTGA	3	chr16_18878118_18878119_A
16	30287510	30287511	LOC595101	rs11648912	A/G	TTGGGTGACT*A*ACTTTTCTGA	3	chr16_30287509_30287510_A
16	50100252	50100253	HEATR3	rs4389139	A/T	GCGCGCCTTC*T*GACCCTTTTC	1
16	66656146	66656147	CMTM4	rs355947	A/G	CCCGAGGACT*A*ACTGTGCTGG	3	chr16_66656147_66656148_T
16	89845280	89845282	FANCA	rs33923228	-/CA	GTCAGTCTCT*CA*CAGGTCTCTT	3
17	1371807	1371808	MYO1C	rs45541839	A/C	GCTCTCCTCA*C*CCCCCTTGTC	1
17	4876326	4876327	CAMTA2	rs72835097	A/G	CCCTGGCCTC*A*CCTCCACCTC	1	chr17_4876326_4876327_A
17	6798386	6798387	ALOX12P2	▲rs79359934	A/T	TGCTTCCTTG*A*TCTTCTTGCA	1
17	14934488	14934489	CDRT7	rs73980953	A/C	CCTCTCTCTA*A*TAGTTTACCT	3
17	17118441	17118442	FLCN	rs34235236	A/G	GCCCCGCGCT*A*ACGCCTGCCC	1
17	36874066	36874067	MLLT6	▲rs75204516	A/C	TCCAAGAATA*A*CCGCCAGGGG	6
17	41165261	41165262	IFI35	rs73983784	A/G	TCCCAGTACT*G*ACCCTGTTTC	3
17	41932541	41932542	CD300LG	▲rs77990579	A/C	TTATCTGGTA*A*CAGCCACTAG	5
17	73500072	73500073	CASKIN2	rs72851933	A/C	CCAGCTCCTG*C*TAATTCTGCC	3
18	44065139	44065140	LOXHD1	▲rs77344132	A/C	CCCTGTGCTG*A*CCCTCCCCCA	1
19	336195	336196	MIER2	▲rs79643611	A/C	GGCCGAGCTA*A*CCCTGCCTCT	2
19	1116949	1116950	SBNO2	rs11671663	A/C	GGGCTGGTGG*C*TCACAGTCCT	2
19	1496262	1496263	REEP6	rs2244686	A/G	GCCCGCGTGT*A*ACTCCTGCCC	1
19	2234085	2234086	PLEKHJ1	rs74807305	A/T	AGCGGGCATT*T*GACCCCGTGC	3
19	4722597	4722598	DPP9	▲rs79206855	A/C	GCTTCCATTA*A*CCTGCCACAT	4
19	6415490	6415491	KHSRP	rs10403650	A/G	AGTGGTTTCT*G*ACCTGTCTCG	2
19	8152123	8152124	FBN3	rs75553854	A/C	CCTGGCCTTG*A*CTGACCATCT	2
19	9000239	9000240	MUC16	rs73003709	A/C	AGTCCTCCCA*C*TCACCTCCCT	3	chr19_9000236_9000237_A
19	9407633	9407634	ZNF699	rs60111631	A/T	TTTATTACTA*A*TAATGTGTCT	5
19	10226520	10226521	EIF3G	rs74555430	A/C	CTCCCCCTCA*C*AGCCACCTCC	3	chr19_10226521_10226522_A
19	10395765	10395766	ICAM1	▲rs77448151	A/C	TGCAATCCTC*A*CCGCCTGTTG	2
19	14578655	14578656	PKN1	rs79240549	A/G	CTGGCTGGCC*G*CTAAAACCAC	5
19	17892231	17892232	FCHO1	▲rs78185901	A/C	TGGGGCACTC*A*CAGCCAAGAT	5
19	40329873	40329874	FBL	rs79600376	A/G	AGAGCCTAGC*A*CTGACTTCTG	4
19	45854504	45854508	KLC3	rs143201119	-/CCTCA	AACACTTGCC*C*CTCACCTCCC	4
19	45854508	45854512	KLC3	rs67785924	-/ACCTC	CTTGCCCCTC*A*CCTCCCCTCC	0
19	51843588	51843589	VSIG10L	rs6509528	A/C	CCCAGGTGAC*C*CTGACACTCG	4
19	59067622	59067623	UBE2M	rs2305119	A/G	CTGGCCTGTT*G*ACCCCCCCTA	2
20	2841367	2841368	VPS16	▲rs74475841	A/C	TGGTCATCCT*A*ACACTGTCCT	3
20	5948056	5948057	MCM8	rs41282944	A/G	AAGTATTCTA*A*CTGAAAACTA	9
20	34190698	34190699	FER1L4	rs738703	A/G	CTTCACATCT*G*ACCTCTCATC	4
20	43385701	43385702	RIMS4	▲rs78492197	A/C	ACTAGAACTC*A*CCCCTGCTGG	4
20	44313621	44313622	WFDC10B	rs13038267	A/C	GGTTTCATTG*A*CCCTGCTCCT	1
20	49203894	49203895	FAM65C	rs17788230	A/G	GATCCAACCC*G*CTGACAGGTC	4
20	58445073	58445074	SYCP2	▲rs75265963	A/G	CAATTTTGTA*A*CTTCTTATTG	4
20	61458556	61458557	COL9A3	rs8119320	A/G	ACTCCATGGT*G*TTAACTCTGT	4
21	36080203	36080204	CLIC6	rs6517253	A/G	CCAGATTCTC*A*CGGTGGCCCA	3
21	47546381	47546382	COL6A2	rs16978878	A/C	TAGGGACTGA*C*CCTGGCCTGG	3
22	17443808	17443809	GAB4	rs9606551	A/C	TCACCAGGAA*C*TCACAGACAC	8
22	22989565	22989566	GGTLC2	rs4050110	A/G	CACTGCACTG*A*TATGTGTCAC	4
22	28386019	28386020	TTC28	rs878576	A/G	GACACAGGGT*G*CTCACGCTGT	4
22	39069141	39069142	CBY1	▲rs76109854	A/C	CTGCTTGCTA*A*CAGCCGCTGC	2
22	39267573	39267574	CBX6	rs74361001	A/C	CTCTTTTTAA*C*CTCTGGTGTT	2
22	43227668	43227669	ARFGAP3	rs11703704	A/C	GCTTTGTCTG*C*TAATGACTTT	3
22	50307183	50307184	ALG12	rs11705497	A/C	GGTGCACTGA*C*CTGCCCTTCT	2
X	47430703	47430704	ARAF	rs2855134	A/C	ACCCCTCCTC*A*CCCCCACCTG	2

## Sheet: SNP without changes of adenine
Chromosome	Position	Position	Gene name	SNP ID	Alleles	SNP ±10 nucleotides sequence	Lariat sequence (ID) in the region
1	6188304	6188305	CHD5	rs76834507	C/T	AGTCTTTGTC*C*TCACACTGCA
1	8030922	8030923	PARK7	rs7534132	C/T	TTAATGATAA*C*TTTATGTATT
1	15783553	15783553	CELA2A	rs35457461	-/G	GCTGCTTCCT*-*GACTCAAGAC
1	17265365	17265366	CROCC	rs4269812	C/G	CGGTTCCTAA*C*TCAGCAGCCT
1	32667468	32667469	CCDC28B	rs59457424	C/T	GGGTGAAGGG*C*TAACTTTGCC
1	35259775	35259776	GJA4	rs76777831	C/G	CTGACACACT*G*ACGTGCTCTG
1	36102059	36102060	PSMB2	rs59498001	C/T	TAAGGCAGTT*T*CTAACACAGT	chr1_36102057_36102058_T
1	40769666	40769667	COL9A2	rs176687	C/T	CACCGCGCGT*C*TGACCCGTGG
1	43396555	43396556	SLC2A1	rs74945664	C/T	ACTGGCCTGA*C*CTGTGACCCC	chr1_43396558_43396559_T
1	43913490	43913491	KIAA0467	rs41270363	G/T	AACCCCAGAG*T*TGACATCTCC
1	52271268	52271269	NRD1	rs3736750	C/G	ATCTGAGGCC*C*CTAACCTTTT
1	52850972	52850973	ORC1L	rs3748619	C/G	GGGAATGTTC*C*TAAAGTCTTC	chr1_52850969_52850970_A
1	55207051	55207052	TTC4	rs72911732	C/T	GTAATTAAAT*T*AACACCCTCT
1	93677622	93677623	CCDC18	rs80146225	G/T	ATAGAATCTT*T*CTAATAATTT
1	109529323	109529323	WDR47	rs61696019	-/TT	TAGGATAACT*-*AATATTCATT
1	109814879	109814880	CELSR2	rs4970834	C/T	CACTTACTGA*C*CTCTCTGTTC
1	110596260	110596261	FAM40A	rs72976685	C/T	TGGCTCCTAA*C*GGTGTTTCTT
1	113636923	113636924	LRIG2	rs1216802	C/T	TTTATTTTAC*T*AAATTTTTTC	chr1_113636922_113636923_C
1	114514418	114514419	HIPK1	rs77125144	C/T	TGTCTACTCA*T*AACTATTAAG	chr1_114514417_114514418_A
1	151212398	151212399	PIP5K1A	rs76472239	C/T	TGCCGGGCCT*C*CTAACTCTAT	chr1_151212402_151212403_A
1	151212400	151212400	PIP5K1A	rs3842532	-/TTC	CCGGGCCTCC*-*TAACTCTATA	chr1_151212402_151212403_A
1	151212401	151212401	PIP5K1A	rs59256423	-/TCT	CGGGCCTCCT*-*AACTCTATAG	chr1_151212402_151212403_A
1	158260892	158260893	CD1C	▲rs75223345	C/T	TTTTTTTTTC*C*TTACACTACT
1	160109655	160109656	ATP1A2	rs17846718	C/G	CTCTGATGCT*G*CTGACACTCT
1	177911191	177911192	SEC16B	rs41267158	C/T	TAGTCACTGA*C*TCTTTTCTCT
1	201358455	201358456	LAD1	rs35943209	-/C	CCCAGCTGTG*C*TGACCCTCTC
1	202140637	202140638	PTPRVP	rs4397705	C/T	GCAGGTGAGG*T*CTCACTCTCT
1	202158337	202158338	PTPRVP	rs57899191	C/T	GCGAGCCTCC*T*AACCCTATGT
1	203696492	203696493	ATP2B4	rs16852224	C/T	CTGATTCTGA*C*GTCTTCCTCT
1	207041802	207041803	IL20	rs1109461	C/T	TCATGAATTG*C*TAACCACATG
1	209936672	209936673	TRAF3IP3	rs7536882	C/G	AGGGGACTTA*C*AGACATTTTG
1	225454305	225454306	DNAH14	rs41303313	C/T	GAAAGGTGTA*C*TAATATATAT
1	233388280	233388281	PCNXL2	rs7546784	C/G	GGAGGAACTT*C*TAATCATTTT
1	242012384	242012385	EXO1	rs4149852	C/T	TCCAGATTAA*C*TGCTTTGTTT
1	243589694	243589695	SDCCAG8	▲rs78187430	C/T	ATAAGAACTT*C*TAACATCTAT
1	246923231	246923232	SCCPDH	▲rs77739223	C/T	GGAGTAATGT*T*CTAACTTTGT
2	26151976	26151977	KIF3C	rs78220620	C/G	CTGTATTTCC*C*TAACCTCCCC
2	39233691	39233692	SOS1	rs61601281	C/G	TGTAAACTTA*C*GCCTATTTTT	chr2_39233692_39233693_A
2	43514225	43514226	THADA	rs41281455	C/T	TTCTGAACTA*C*TGATAGGTAC
2	85893885	85893886	SFTPB	rs34294663	C/T	GCCCAGCTGA*C*GGCCCCCTCT
2	95539221	95539222	TEKT4	rs4498682	C/T	CTGGGATCCT*C*ACCAGGGACT
2	95539223	95539224	TEKT4	rs4970052	C/T	GGGATCCTCA*C*CAGGGACTGG
2	97869893	97869893	ANKRD36	rs58556724	-/T	AACATACTTT*-*ATTAATTTAT
2	100055799	100055800	REV1	▲rs76207149	C/T	TCAGATATTA*T*TAACTCAAAA
2	114354203	114354204	WASH2P	rs2758113	C/G	GACCTCCCTG*C*TCACACACCT
2	114354205	114354206	WASH2P	rs2974805	C/G	CCTCCCTGCT*C*ACACACCTTC
2	114354205	114354206	WASH2P	rs62031361	C/G	CCTCCCTGCT*C*ACACACCTTC
2	114354207	114354208	WASH2P	rs11266866	C/T	TCCCTGCTCA*C*ACACCTTCTT
2	121729489	121729490	GLI2	rs2592591	C/T	CCCTGAGTAA*C*AGACTGTCCT
2	128928745	128928746	UGGT1	rs73955970	C/T	AGAAAAAAAT*C*CTAAATATTT	chr2_128928749_128928750_A
2	139318343	139318345	SPOPL	rs78240832	-/TT	TTTTTTTTTT*TT*AACATTTTTG
2	139318344	139318345	SPOPL	rs35560905	-/T	TTTTTTTTTT*T*AACATTTTTG
2	153514557	153514557	PRPF40A	rs34255712	-/C	AAAATGCTAA*-*CCTGTTATTT	chr2_153514558_153514559_A
2	158283972	158283973	CYTIP	rs79499039	C/T	TCATGTTACT*C*ACTCCCCACC
2	177202192	177202193	MTX2	rs77721851	C/T	ATGCTACTTA*C*TCACATTACT
2	179483247	179483248	TTN	rs77842007	C/T	GACAGCACAC*T*AAAAAAATTC
2	219247655	219247656	SLC11A1	rs17221903	C/T	AGGCAGGACA*C*TCACCATGCT
2	220086049	220086049	ATG9A	rs34695903	-/C	TCTGTCCCCC*-*ACTAACGAGC
2	239184568	239184569	PER2	rs13391269	C/T	AGGAAGCTAA*C*ATTTGGCTGC
2	241516240	241516241	RNPEPL1	rs76791955	C/T	GCGGCCCAGC*C*CTGACCTGCC
3	3083971	3083971	CNTN4	rs35972486	-/G	AGAGTAATAA*-*CTATCTCCAT
3	9798696	9798697	OGG1	rs2472042	C/G	CTCACCAGCC*C*TGACCCCAGT
3	9952787	9952788	IL17RE	rs279571	C/T	TTCTCCCTGA*T*GAACTCTCCT
3	33434127	33434128	UBP1	rs62252101	C/T	ATTGTACTTA*C*GCATTTACTT	chr3_33434128_33434129_A
3	48615841	48615842	COL7A1	rs2854403	C/G	CCCTTACTAC*C*CTCACCCGAT
3	48622569	48622570	COL7A1	rs41290690	C/T	CCTTCCTGTC*C*TGACCTCTTC	chr3_48622566_48622567_A
3	50681803	50681804	MAPKAPK3	rs67008768	-/C	TGCCTGGTTC*C*TAACTCCAAA
3	51418454	51418454	DOCK3	rs35907216	-/T	AGAGGGATTC*T*AACATGCCC
3	51968817	51968818	RRP9	rs77991114	C/G	GGCCCCCTCA*C*TGCTGTATTC	chr3_51968818_51968819_A
3	52020410	52020411	ACY1	rs323893	C/T	CCTCATCTCA*C*GTCCCTGCTG
3	52327037	52327038	GLYCTK	rs78388149	C/T	CAATGACTCA*C*ATACCTTCTT	chr3_52327036_52327037_A
3	52847543	52847544	ITIH4	rs17331178	G/T	CCTGAGATTT*G*CTGACCACCT
3	58303143	58303144	RPP14	rs74745970	C/T	CCCAATGCCT*T*AACCTTTTTC	chr3_58303144_58303145_A
3	63264315	63264316	SYNPR	rs13317513	C/T	CCCTTCCTCA*C*GCTTTGCTTT
3	111996725	111996726	SLC9A10	rs6791182	C/T	ATTTTTCTAA*T*TGTAAAATTT
3	111996729	111996730	SLC9A10	rs9809174	C/T	TCTGATTTTT*C*TAATTGTAAA
3	121353290	121353291	HCLS1	rs34667636	C/T	CAAGACAACC*C*TAATTTTTCT
3	121648124	121648125	SLC15A2	▲rs78973109	G/T	AGCTGTTACT*G*ATTTTTACTT
3	124483429	124483430	ITGB5	▲rs75913474	G/T	TAGTGGCTTT*G*CTTACCATGC
3	146303749	146303750	PLSCR5	rs342902	C/T	CGCTATCTAA*C*TCTTTTTCAT
3	183755781	183755782	HTR3D	rs75099015	C/G	CTACTTCTCA*C*TTGCCCCTCC
3	183907610	183907611	ABCF3	rs77540542	G/T	AGTGGGGGAA*T*TTGACCAATG
3	184098993	184098994	CHRD	rs79103946	C/G	CTTGCACTCA*C*TTGGGTTTCC
3	190159290	190159291	TMEM207	rs9824327	C/T	CCAGGACTAA*C*GCTCTCCCTT
3	194174529	194174530	ATP13A3	▲rs80218290	C/T	TGGCTAGTTT*C*TAACTTCTTT
4	877270	877271	GAK	rs899388	C/T	CAGGTGCTGA*C*GCAGGTCTGC	chr4_877271_877272_A
4	1017389	1017390	FGFRL1	rs4647947	C/T	TCAGGGCCCC*C*CTCACCTGCC	chr4_1017393_1017394_A
4	8239173	8239174	SH3TC1	rs4318631	C/T	CACGTCCTCA*C*ACCTGCCCCC
4	47900143	47900144	NFXL1	▲rs79072045	G/T	GTCTTTTTTT*G*TTAACTTTTA
4	72607618	72607619	GC	▲rs79625627	C/T	CTCTGTTTTT*C*TAACATAAAA
4	77272297	77272298	CCDC158	▲rs77938869	G/T	CAGTTATTTT*G*CTTACCTCTA
4	79188369	79188370	FRAS1	rs76627521	C/T	GAGGACTGCC*C*CTCACCTTCC
4	79188374	79188375	FRAS1	rs74461034	C/T	CTGCCCCTCA*C*CTTCCTCTCT
4	184614708	184614708	C4orf41	rs34363076	-/T	CTTTTTTTTT*-*GATCAGTTAC	chr4_184614720_184614721_A
5	847760	847761	ZDHHC11	rs3747735	C/T	CACTTGGGGC*C*TGACAGGCGT	chr5_847757_847758_A
5	13721377	13721378	DNAH5	rs17203442	C/T	TGACTTTTAC*T*GACTTGTATA
5	34950246	34950247	DNAJC21	rs74511974	G/T	TATTTATTTT*G*TAACGGCACA
5	34950247	34950248	DNAJC21	rs76386425	C/T	ATTTATTTTG*T*AACGGCACAT
5	39375209	39375210	DAB2	▲rs75092142	G/T	TGTATTTATT*G*ACTAGATGAT	chr5_39375208_39375209_A
5	57753436	57753437	PLK2	rs2201293	C/T	TAGTTCCTAA*C*ACGATCTCAA	chr5_57753437_57753438_A
5	115628116	115628117	COMMD10	rs6866938	C/T	CCTTCACTAA*C*GTCTTTTTTT
5	154281067	154281068	GEMIN5	rs74803058	C/T	GTTTTTTTAA*C*CACCATCTTT	chr5_154281068_154281069_A
5	176491482	176491483	ZNF346	rs13356229	C/G	CACACACTGA*C*CCTCTTCCTT
5	179043985	179043985	HNRNPH1	▲rs67875787	-/TT	TTAAGCTAAC*-*CTTGTATGCC
6	13799175	13799176	CCDC90A	rs75602422	C/T	GGGTTTCTTA*C*TTTGGATTTT
6	24302108	24302109	DCDC2	rs75393533	C/T	TTTCAAGGCA*T*AACTGTTTCA
6	28137149	28137150	ZNF389	rs41269283	C/T	GTTTACCTTT*C*TAACCCCAGC
6	29693204	29693205	HLA-F	rs73745582	C/T	GGGCCCCTCA*C*CTTCCCTTCC
6	29977067	29977068	HLA-J	rs2275853	C/G	TGTGGGATCT*G*ACCAGGTTCT
6	30571464	30571464	PPP1R10	rs11420043	-/T	TCAATCCTGA*-*TTTTTTTTGT
6	31113105	31113106	CCHCR1	rs3130575	C/T	GGTGATTTCT*T*CTGACTCTTT
6	31236984	31236985	HLA-C	▲rs41560519	C/G	TACCATGACT*G*ACCTGAATTT
6	31322331	31322332	HLA-B	▲rs41557517	C/T	TGCGGGCTCT*G*ACCAGGTCCT
6	31960831	31960832	C4B	rs56327513	-/C	AGGCCGAGTG*C*CTGACGGCTG
6	31966550	31966551	C4B	rs71235915	C/T	TCTGTGGCCT*C*ACATGTCCCA
6	31970150	31970151	C4B	rs2746411	C/T	CCGAGCCCTG*C*TGACTGCCCC
6	31993569	31993570	C4B	rs56327513	-/C	AGGCCGAGTG*C*CTGACGGCTG
6	31999287	31999288	C4B	rs71235915	C/T	TCTGTGGCCT*C*ACATGTCCCA
6	32002887	32002888	C4B	rs2746411	C/T	CCGAGCCCTG*C*TGACTGCCCC
6	32147763	32147763	RNF5	rs34989100	-/C	GGCTTCCCGT*-*CTGACTTTTT
6	32781283	32781284	HLA-DOB	rs56364545	C/T	TGGGTCCTAA*T*TGGGGCAATC
6	32820042	32820043	TAP1	rs72860339	C/T	CACACCCTGA*T*CCCCTTTTTT	chr6_32820043_32820044_A
6	33141727	33141728	COL11A2	rs3134876	C/G	TTGGGTTTCT*C*TGACAACTCC
6	33644767	33644768	ITPR3	rs2068236	C/T	GCCTGGCTGA*T*CTCCTTCCTC
6	41884699	41884700	MED20	rs41271269	C/T	GGATAACTGA*C*GATTTGGTGC
6	44144548	44144549	CAPN11	rs13208962	C/G	GTGCTGCTGA*C*GGGCTCCACC
6	65301912	65301913	EYS	rs74621474	C/T	ATTCATTTTT*C*TAACCTTTTT
6	89862724	89862725	PM20D2	rs6937095	C/T	TTAGCAATAA*T*AACAAAAGTA
6	151266563	151266564	MTHFD1L	rs2073191	C/T	CATGGACAAC*T*AACTTTTGTG	chr6_151266565_151266566_A
6	151859160	151859160	C6orf97	rs35795489	-/TT	TTTTTTTTTT*-*AACTTCTTTT
6	155572025	155572026	TIAM2	rs41284224	C/T	ATCTTCCTTA*C*CTCCTGTTTT	chr6_155572024_155572025_A
6	159191960	159191961	EZR	rs3212306	C/G	CTGCCAGAGT*C*TAAATCTCCC	chr6_159191957_159191958_A
6	169650922	169650923	THBS2	rs79957619	C/G	TCATCACTAA*C*AAGGGTTTCC
7	2698545	2698546	TTYH3	▲rs77574667	C/T	CAGCAGGCAC*T*CACAGCCTCT	chr7_2698547_2698548_A
7	11446130	11446131	THSD7A	rs35666905	-/T	TTTCTCTTTT*T*CTAATTAGTT
7	40220506	40220507	C7orf10	rs2036041	C/G	AAGAAAATTA*C*TAATGAATTA
7	45025719	45025720	C7orf40	rs3213658	C/G	GCGTTTGGAG*C*TAACTGCATT
7	73482957	73482958	ELN	rs55745361	C/G	GGGCCGGACT*C*ACAGTGATGT
7	76255031	76255032	POMZP3	rs2527936	C/T	AATTAAAATA*T*CTTACTGCTA	chr7_76255027_76255028_A
7	99997379	99997379	PILRA	rs10613615	-/CT	TCCACTGTCT*-*AACCCTTTCT
7	100959858	100959859	RABL5	rs74199090	C/T	ACCAGAATGA*C*CTAACTTTCC
7	104717385	104717386	MLL5	▲rs78059255	C/G	AGTCCAGATA*C*TAAAGCTCAG	chr7_104717388_104717389_A
7	121012215	121012216	FAM3C	rs75376353	C/G	TTCCTTCTAA*C*AAAAGTAATT
7	123595023	123595024	SPAM1	▲rs77059808	G/T	ATTTTTATCT*G*CTAACTCTTT
7	127252099	127252100	PAX4	rs2233581	C/T	CCTCCCGTCC*C*TAACCCCAAT
7	129104431	129104432	FAM40B	rs77844712	C/T	TCTGCACTAA*T*ACCTTCTCTC	chr7_129104426_129104427_A
7	134223655	134223656	AKR1B10	rs2852178	C/T	ATGGCCTTAC*T*GATGATGTAT
7	141722032	141722033	MGAM	rs77272878	G/T	CACCCTGCTT*G*CTCACCCATC
7	149522029	149522030	SSPO	rs73463607	C/T	GGCCTGGGTA*C*TGACTCCATC
8	2820186	2820187	CSMD1	rs4875859	G/T	GTTGAAGGCT*G*ACTTCTTCCT
8	11295924	11295925	C8orf12	rs3021517	C/T	ATTGAAGGCC*T*TACTTTTATT
8	11421383	11421384	BLK	rs10097015	C/T	CAGCCCCTCA*C*CCCCGCTTGC
8	17920779	17920780	ASAH1	rs6993962	C/T	ATTTAGAATC*T*TAACTGCTAT
8	19690635	19690636	INTS10	rs73599573	C/T	TTTCTTTTTT*T*AACAGCGATG	chr8_19690637_19690638_A
8	21955893	21955894	FAM160B2	rs77609062	C/G	GATTTGGGGG*C*TCACATGCAT
8	21959638	21959639	FAM160B2	rs13253275	C/T	TGCAAAAATA*C*TCACCAGCCC
8	21983264	21983265	HR	rs78396061	C/T	AGATTCCTGA*C*CTCTGCATTG
8	41348317	41348318	GOLGA7	rs3780024	C/G	GGCCGGGGCT*C*TGACTCGCGG
8	42129566	42129567	IKBKB	rs17875660	C/T	TTTCTTAATC*C*TAACCTTTTT
8	74202966	74202966	RPL7	rs35507167	-/T	AAAGTGTTTT*-*CTAATGGTTT	chr8_74202962_74202963_A
8	92972779	92972780	RUNX1T1	rs2977676	C/T	AGTGTATTAA*C*TTGGGATCTT
8	125033771	125033771	FER1L6	rs67202956	-/T	ACCCACACTG*-*ACTCTTGTCT
8	143921803	143921804	GML	rs3750246	C/T	GGCTCACTAA*C*GTGTTGTATG
8	144102279	144102279	LY6E	rs4072046	C/G	CCCGGCCCCC*T*AACCAGTGT
8	144550736	144550737	ZC3H3	rs2980261	C/G	CGCCCTCAGG*C*TCACGCACCT
8	144550737	144550738	ZC3H3	rs2924518	C/G	TCGCCCTCAG*G*CTCACGCACC
8	144811277	144811278	FAM83H	rs9969456	C/T	AGAGATCTGA*C*TCCCCTCCCT
8	145487926	145487926	BOP1	rs35763111	-/T	AGGGGGCAAG*-*GCTGACCTGG
8	145668731	145668732	NFKBIL2	rs760475	C/T	GGAGTCGGCT*C*ACAGCAGTGA	chr8_145668730_145668731_A
8	145700673	145700674	FOXH1	rs1871545	C/T	TCTGGGCTCA*C*GGCGCCGGCC
9	16915	16916	WASH1	rs11266866	C/T	TCCCTGCTCA*C*ACACCTTCTT
9	16917	16918	WASH1	rs2974805	C/G	CCTCCCTGCT*C*ACACACCTTC
9	16917	16918	WASH1	rs62031361	C/G	CCTCCCTGCT*C*ACACACCTTC
9	16919	16920	WASH1	rs2758113	C/G	GACCTCCCTG*C*TCACACACCT
9	289480	289481	DOCK8	▲rs77306115	C/T	CCAGTAATAA*C*GTGTTTATTT
9	2651384	2651385	VLDLR	rs34811022	C/T	AACCCTGGCA*T*TAACCAGGTT
9	19371994	19371995	DENND4C	▲rs77633765	C/T	TGTTGTCTTT*C*TTAACAAATT
9	33922625	33922626	UBAP2	rs10971793	C/T	GCTCCAGCCT*T*GACAGCCTTC
9	35710903	35710904	TLN1	rs41298204	C/G	TTGGATCTCA*C*TTTGCCCTCC	chr9_35710904_35710905_A
9	130551413	130551413	CDK9	rs35783224	-/C	CCACGCACCT*-*CCTGACCGGA	chr9_130551417_130551418_A
9	131256740	131256741	ODF2	rs77428744	C/T	CCAGGTCTTT*C*CTAACTGTGG
9	131777204	131777205	SH3GLB2	rs17508209	C/G	TTCTTCCTCA*C*GCTTCAACTC
9	132623788	132623789	USP20	rs41279148	C/T	GCAGGGTGCT*C*ACCTGCTCCT
9	135786128	135786128	TSC1	rs67727291	-/T	CGGCAGTTTT*-*TCTAATAGTT
9	135977551	135977551	RALGDS	rs34807726	-/C	GGGAGCCCCC*-*TTAACTAAGC
9	137666680	137666681	COL5A1	rs78297323	C/T	ATGGGGCTAA*C*GGTCTTTTTC	chr9_137666679_137666680_A
10	5203747	5203748	AKR1CL1	rs3750573	C/T	AATTATCTAA*T*TCTAGCTTGG
10	5952853	5952854	FBXO18	rs7067928	C/T	TTCGTATTAA*C*CATGGCCTGT	chr10_5952852_5952853_A
10	7765389	7765390	ITIH2	rs2274457	C/T	ATGATTTGAC*T*CACAAATACC
10	12212805	12212806	NUDT5	rs79775535	C/T	AGGCTCTTGA*C*GTTAGCTTTG
10	88993206	88993207	FAM22A	rs3123055	C/T	AGGAAGCTCA*C*GCCTTCTTCC
10	96797091	96797092	CYP2C8	rs11572178	C/T	CAAGGAGTAA*C*TACTTCCTTT
10	100147096	100147097	PYROXD2	rs4400721	C/T	TTCTTCCTAA*C*ACCATCTCAT
10	103908361	103908361	PPRC1	rs35668878	-/G	GTTTGGGGGG*-*CTGATGACAC
10	124545437	124545438	FLJ46361	rs77671149	G/T	TTAGGAAGTT*T*CTAATCTGCC
10	135351227	135351228	CYP2E1	rs28371748	C/G	TAACATGACT*C*ACTGAGACAG	chr10_135351230_135351231_T
11	294524	294525	ATHL1	rs12223198	C/T	CCAGGCTGCC*C*CTCACCCCCA
11	1095640	1095641	MUC2	rs41371353	C/T	GTCCCCCTGA*C*GTCCCTTGCC
11	1475687	1475688	BRSK2	▲rs77070591	C/T	ACCTCAATCC*T*CACAGCCTCT
11	3123532	3123533	OSBPL5	rs78604739	C/G	TGGCTCCTCA*C*ACAAGTCTCT
11	6584580	6584581	DNHD1	rs72901772	C/G	ATCTCAGGAG*C*TCACTTCAGA	chr11_6584588_6584589_A
11	6621515	6621516	RRP8	rs11040933	C/T	TTGGTTCTCA*C*TGGGTCTTTT
11	61058843	61058844	VWCE	rs12293340	C/T	TCGTGTCTCA*C*CTGCACTTCT
11	62381703	62381703	ROM1	rs35904570	-/T	CCAGACATCC*-*TAACCCCTCT
11	62487693	62487694	HNRNPUL2	rs12807870	C/T	TAATTTTCTT*C*CTAAACATCA	chr11_62487689_62487690_A
11	64070929	64070930	C11orf20	rs66968227	C/T	TGCGGATGAC*T*AACCCTTTTT
11	64603111	64603112	CDC42BPG	rs79329698	C/T	TCTGCCCTGA*C*CCCCTCCATG	chr11_64603117_64603118_C
11	64821066	64821067	NAALADL1	rs12288247	C/T	AGTCTTCTCA*C*ACCCTTCACC
11	67051294	67051295	ADRBK1	rs71461638	-/C	CACCCCCGAG*C*TAATGCCCAT	chr11_67051297_67051298_A
11	67232354	67232355	TMEM134	rs4993367	C/T	GCCCCCTCGC*C*CTGACCGGGC
11	71949063	71949064	INPPL1	rs11235472	C/G	TCAGCTCCCC*C*TGACATGCCC	chr11_71949066_71949067_A
11	77930498	77930499	GAB2	rs901104	C/T	TAACTGGTAA*C*TCACAGCTAC	chr11_77930495_77930496_A
11	117310180	117310180	DSCAML1	rs35719008	-/G	GGGGTGCTTG*-*ACATGACCCA
11	124946628	124946629	SLC37A2	rs73625344	C/T	TTCCCACTAA*C*GCAGATGCTG
12	88817	88818	LOC100288778	rs2974805	C/G	CCTCCCTGCT*G*ACACACCTTC
12	88817	88818	LOC100288778	rs62031361	C/G	CCTCCCTGCT*G*ACACACCTTC
12	6030568	6030569	ANO2	rs73047671	C/T	CCCTTACTCA*C*CAGACCTTGC
12	27627675	27627676	C12orf70	rs424880	C/G	ACATCTTGTA*C*TAACCTTTTG
12	50196808	50196809	NCKAP5L	rs77756646	C/T	GGTCAGCTGA*T*GGCTCTGCCT	chr12_50196809_50196810_A
12	50196812	50196813	NCKAP5L	rs11615757	C/T	CTGGGGTCAG*C*TGATGGCTCT
12	52820663	52820664	KRT75	▲rs76315621	C/G	ACATTGGTAA*C*CTTCCTTCTC
12	56119713	56119714	CD63	rs75254897	C/T	AAGTTTCTGA*T*GGTGCTTTTG
12	57870463	57870464	ARHGAP9	rs10706671	-/C	GCGAGGGTGA*C*TTACAGATCC
12	57919106	57919107	MBD6	rs1148554	C/T	CACAGGCTGA*C*CCTTCATTTT	chr12_57919103_57919104_T
12	80084202	80084203	PAWR	rs8176803	C/T	CTTACGCTTC*C*CTTACCCGCC	chr12_80084209_80084210_A
12	100930263	100930264	NR1H4	rs79934001	C/T	TCTTCCCTAA*C*ACCTTTTATT
12	101505318	101505319	ANO4	rs11110661	C/T	ATGGAACTAA*C*ACAACACTTC
12	113754486	113754487	SLC24A6	rs78925531	C/T	CGCAGGCACA*C*CTCACCACCC	chr12_113754482_113754483_A
12	117662960	117662961	NOS1	rs41420451	C/G	AGACTTCTGA*C*CCCCTCTTCC
12	121878810	121878811	KDM2B	rs79194992	C/T	GACACATCCC*C*TGACCTTCAC
12	122255674	122255675	SETD1B	rs78194112	C/T	CCCTTCGGCT*C*ACCTGTCCCC
13	50092128	50092129	PHF11	▲rs78285379	C/G	CAGGTACTTA*C*TCAGTAAAAT
13	76410510	76410511	LMO7	rs78771612	C/G	AGAATATTAA*C*TAGCATTTTT
13	113513681	113513682	ATP11A	rs10492684	C/G	CGTCACCGAA*C*TAACAGTTAT	chr13_113513683_113513684_A
13	115038008	115038009	CDC16	rs11554301	C/T	CACTTCCTAA*C*GTGACTCCAA
14	23354441	23354442	REM2	rs73588590	C/T	AACCTCCTAA*T*GGACTTTATA
14	23863151	23863152	MYH6	rs28730773	C/T	CTCCTCTCTT*T*AACCATCAGC
14	24739371	24739371	RABGGTA	rs58050348	-/C	AGAGCCCTGA*-*CCCCCCCCTT
14	38061961	38061962	FOXA1	rs56037218	C/T	GTGCCCACCA*C*TAACCCCGCC	chr14_38061958_38061959_A
14	64408747	64408748	SYNE2	rs78235927	C/T	CTCCTTTTAA*C*CTGCACTTTT
14	74538705	74538706	ALDH6A1	rs4646861	C/T	ATTCTTGCAT*T*AATTTCTATT
14	76549773	76549773	C14orf179	rs35968202	-/C	CTTTCTTTGT*-*CTTACCCAGC
15	42678337	42678338	CAPN3	rs28364396	C/T	GGAGTGCTCA*C*GATCTGTGCC
15	42691644	42691645	CAPN3	rs3743004	C/T	CCCAGCCCTC*C*TCACCTGCTC
15	43010137	43010138	STARD9	rs28431056	C/T	CCATTTTTGA*C*CCCTTTCTAT
15	56739176	56739177	MNS1	rs77189834	C/T	CTCTTATGGT*C*CTAACATTTA
15	68497515	68497516	CALML4	rs35776171	-/C	GAGCCCTCCC*C*TGACTGTTTT
15	72040733	72040734	THSD4	▲rs80221594	C/G	TGCTGGTTCC*C*CTGACGTCAG
15	74628241	74628242	CCDC33	rs900802	C/T	GGGGTACTCA*C*GCACCCCGCT
15	74704072	74704073	SEMA7A	rs55676037	C/T	CCGGGCCTGA*C*CCAATCCTGC
15	77344833	77344834	TSPAN3	rs74025049	C/T	ACACTTCTAA*C*GAGGATGACT	chr15_77344834_77344835_A
15	78294105	78294106	TBC1D2B	rs75185992	C/T	TTTCCACTAA*C*AGATTTCCCT
15	83136176	83136177	LOC440297	rs468575	C/T	ACTGCTGGGG*C*CTGACTGCCA
15	83207765	83207766	RPS17	rs919417	C/T	TGTCTTCTCA*C*TGTTCTCTTT	chr15_83207766_83207767_A
15	84863580	84863581	LOC440300	rs468575	C/T	GCTGCTGGGG*T*CTGACTGCCA
15	91422871	91422872	FURIN	▲rs76675649	C/T	AAAAGACTGA*T*CCCCAGCCTC
16	204246	204247	HBZ	rs71382264	G/T	CCCCGCCCCC*T*CACTGAGCCG
16	418440	418441	MRPL28	rs76292815	C/G	CTGGGCCTCA*C*TGCCCTTTCC
16	711571	711572	WDR90	rs8062682	C/T	GTGCACCTGA*C*GTGGCTGCTC
16	720092	720093	RHOT2	rs3752488	C/T	CGCGGGCAGC*C*TCACTTCACA	chr16_720100_720101_A
16	731770	731771	STUB1	rs1046112	C/T	CCATCTCTGA*C*CGGCTCCTGG	chr16_731769_731770_A
16	778772	778773	HAGHL	rs60982207	C/T	CGTGCGCGCT*C*ACCGAGCGCT
16	1504496	1504497	CLCN7	rs73492054	C/T	TTTTCCCTCA*C*ATCCTCTGCC	chr16_1504497_1504498_A
16	2132408	2132409	TSC2	rs45517313	C/G	CTCCTGCTGA*C*GTGGCCGCAC
16	2138421	2138422	TSC2	rs13332222	C/G	CCCAGACTTA*C*TGCCCAAGCC
16	2226242	2226243	TRAF7	rs11642042	C/G	TCCGGCGGGC*C*CTCACGTCCC
16	3705338	3705339	DNASE1	rs79753073	C/G	TGACGTCTCA*C*TTCTGTTATG	chr16_3705337_3705338_A
16	4776804	4776805	ANKS3	rs12931781	C/T	GAGGCCGTAA*C*GCACGTTCTG	chr16_4776806_4776807_A
16	11643630	11643631	LITAF	rs9935945	C/T	TGATCAGTAA*C*GCGCTCCGTG	chr16_11643632_11643633_A
16	16248671	16248672	ABCC6	rs57734166	C/G	CCGGCTCTGA*C*CCACCGCCCC
16	28746708	28746709	EIF3C	rs78064938	C/T	CACCGCCTCT*C*ACCTGGCATT
16	28997412	28997413	LAT	▲rs75904729	C/T	GAGGCCTTGA*C*GATGTCCGGA
16	30366061	30366062	CD2BP2	rs62055456	C/T	GTCCCCTCCT*C*ACCCGGTTCC	chr16_30366060_30366061_A
16	55690528	55690529	SLC6A2	rs11568322	C/T	GGCCGGGTAA*C*CACCTCTTTT
16	67261709	67261710	TMEM208	rs5817618	-/C	ACCGTGGCCT*C*CTGACGGCAT
16	67690682	67690683	RLTPR	rs76964791	-/CT	GGAATACCC*CT*GATTCCCTGG
16	68266741	68266741	ESRP2	rs71753922	-/C	GACCCTGCTG*-*ACCCCCAGGC
16	70796535	70796536	VAC14	rs78628386	C/G	GGAGCACTCA*C*GGGCACCCCT	chr16_70796536_70796537_A
16	75257019	75257020	CTRB1	rs3743612	C/T	TGTTCTCTCA*C*CCACAACGCT
16	88724024	88724025	MVD	rs58375088	C/T	AGGGTGCTGA*C*GGCTGGGCCA	chr16_88724025_88724026_A
17	1369077	1369078	MYO1C	rs7212008	C/T	CTGCTCCCCT*C*ACCACTTGGC	chr17_1369076_1369077_A
17	2605052	2605053	KIAA0664	rs79325098	C/T	CCTGTGCTGA*C*CACCAGCCTC
17	3489243	3489244	TRPV1	rs161394	C/T	AGGAGGGAAC*C*TCACTTCTCT
17	3924641	3924642	ZZEF1	rs76593829	C/G	TGAGTGCTCA*C*ATTCAGCTGG	chr17_3924642_3924643_A
17	4439531	4439532	SPNS2	rs1076072	C/T	GGCTCTGCCC*T*GACATCCACC
17	4860255	4860256	ENO3	rs77614413	C/T	GCAGCCCTAA*C*CTTGCCTGCA
17	6917433	6917434	RNASEK	rs74530795	C/T	CTATTAAAGT*T*TGACCCCTTT	chr17_6917436_6917437_A
17	7827406	7827406	KCNAB3	rs35825894	-/T	AGGTCCTTTT*-*CCTGACACCC
17	7977104	7977105	ALOX12B	rs12937410	C/T	GCACGACTGA*T*GTCGCCTGGG
17	14934486	14934487	CDRT7	rs7210338	C/T	TTCCTCTCTC*T*AATAGTTTAC
17	17721733	17721734	SREBF1	rs35293065	C/T	CAACCCCCGA*C*CTGACAGGCC	chr17_17721729_17721730_A
17	27902746	27902747	GIT1	rs79321602	C/T	ACACGGCGCT*C*ACAGCCCCTT
17	36626061	36626062	ARHGAP23	rs1075664	C/T	TGCCCACATC*C*CTCACCCTCG	chr17_36626065_36626066_A
17	37371140	37371141	STAC2	rs8070891	C/G	CCTGCTGCCT*C*TCACCCTTTC
17	38325821	38325822	CASC3	rs9909548	C/G	GTTATGACCT*G*ATAACAAATT	chr17_38325827_38325828_A
17	40270054	40270054	KAT2A	rs66772417	-/TT	CCATCCCTGA*-*CGTCTCTCTC
17	40990934	40990935	PSME3	▲rs78627116	G/T	AGTGGCTTTT*G*ATGCACCTGT
17	41102767	41102767	AARSD1	rs35295800	-/C	AAAGTCTCCC*-*TGACTATACC	chr17_41102764_41102765_A
17	41256311	41256312	BRCA1	rs80358071	C/G	TTTTCTCTAA*C*TGCAAACATA
17	42156060	42156061	HDAC5	rs73306698	C/T	CTGCCCTCCC*T*GACCCCTTGC
17	42286940	42286941	UBTF	rs2526015	C/T	TTGTTGGGGT*C*CTGACCCTCC
17	43911351	43911352	CRHR1	rs1876830	C/T	CGACCTTTGA*C*GCCTCCTCTC
17	48271432	48271433	COL1A1	rs1007086	C/T	CCTGCTGTCC*T*CACTGCTGCT
17	48745202	48745203	ABCC3	rs4148414	-/C	TCTACCCTGA*C*ACCACCTCCA
17	62049852	62049853	SCN4A	▲rs76367460	C/T	TCCCTGGGTC*T*CACAGCCTCT
17	72473552	72473553	CD300A	rs7209406	C/T	GCCCCGCCCT*T*ACCATCCTGT
17	72764573	72764574	SLC9A3R1	rs77051817	C/G	GAGGGACTGA*C*TCCCAACTTC	chr17_72764572_72764573_A
17	73236214	73236215	GGA3	rs35682930	C/G	CCGCCCTCGG*C*TCACCACCCT
17	73590747	73590748	MYO15B	rs73366121	C/T	GGCTGCAGGC*C*TGACACACCA
17	73590896	73590897	MYO15B	rs34390451	C/G	CTCTATGTGG*C*TCACCCACCC
17	73646823	73646824	RECQL5	rs77302808	C/T	TTTGAACTCA*C*GCATCTGTTT	chr17_73646824_73646825_A
17	73702401	73702402	SAP30BP	rs820229	C/T	GTGATCCTGA*T*TTCTGCTTTA
17	73747019	73747020	ITGB4	rs75207762	C/G	CCCTCTGCCA*C*TGACAGCACT
17	74382277	74382278	SPHK1	rs56192907	C/T	CCCCCAGTCC*T*GATAGCTGCC
17	76424811	76424812	DNAH17	rs56154129	C/T	TTTGCCTCTG*C*TTACAAACTG
18	33552820	33552821	C18orf21	rs17562811	C/T	TTCCTTTGCT*C*CTCACAAGTC
18	56205480	56205481	ALPK2	rs9962203	C/T	AACAATTCTA*C*TAATATCACT
19	1453398	1453399	APC2	rs2279872	G/T	AGGCAGGGCC*G*CTGACCTCCG
19	4231164	4231165	EBI3	rs78593442	C/T	AACCAGAAGC*T*CACTCTTTCT
19	5218835	5218836	PTPRS	rs73543273	C/T	TTTCCCCCTT*C*TCACCTGTGT
19	6718201	6718202	C3	rs11569410	C/T	GGCTAGGGTC*T*CACGAGGCCT
19	7626068	7626069	PNPLA6	rs558233	C/T	AATCCCCTCA*C*CTGTGCCCTG
19	8152121	8152122	FBN3	rs74732138	C/T	TGGCCTTGAC*T*GACCATCTGT
19	9006436	9006437	MUC16	rs75417265	C/T	AGCCCTGCCA*C*TCACCTCCCT
19	9015408	9015409	MUC16	▲rs78817001	C/T	CCCTCCTACT*C*ACCTCTCTCT
19	15226760	15226760	ILVBL	rs35917580	-/C	TGATCCACCC*-*TAACCATCCT
19	17769111	17769112	UNC13A	rs60683939	C/T	CTCTCTCTTC*C*TCACCCTCTT
19	19767746	19767747	ATP13A1	rs45501395	C/G	GGCTTCTGTG*C*TGACACCCAT
19	36317570	36317571	NPHS1	rs4806212	C/G	CTCCATGGTT*C*TAACTCCACT
19	39688814	39688815	NCCRP1	rs12610064	C/T	GTTGGGGTGT*C*CTAACCCTTT
19	39961962	39961963	SUPT5H	▲rs75033124	C/T	CTTCCCATTC*T*CACCCCCACA	chr19_39961964_39961965_A
19	41759473	41759474	AXL	rs73045223	C/T	ACTCTGTTGA*C*CTCTCCTCCC	chr19_41759470_41759471_T
19	45261476	45261477	BCL3	rs2306147	C/T	CGCGCGCCCT*C*CTGACCCGGC	chr19_45261480_45261481_A
19	45528549	45528550	RELB	rs34998473	C/T	CTTGCCTGCT*C*ACGAGCACTC
19	45924691	45924692	ERCC1	rs41542613	C/T	GTCCTCTGCT*C*ACCCCAACCA
19	46191020	46191021	SNRPD2	rs2075142	C/T	GGCACGCCCC*T*CACGCCCAGT	chr19_46191018_46191019_A
19	47280688	47280689	SLC1A5	rs3027960	C/G	GCAGGTTAAC*C*TAACTCAGCT
19	47440483	47440484	GRLF1	rs78942180	C/G	TTGATACTCA*C*TTTGTTTTTG	chr19_47440482_47440483_A
19	49422431	49422432	NUCB1	rs34440815	C/T	CTGTCACTCA*C*CCTTATCTGG
19	50148579	50148580	SCAF1	rs3745472	C/T	GCCTGGGTCC*T*CTGACGCTTG	chr19_50148581_50148582_T
19	50308892	50308893	AP2A1	rs8101959	C/T	CGGGGCCTAA*T*GGAGCCTCCC
19	50498554	50498555	VRK3	rs9304699	C/T	TGGGTTCTAA*C*CTCAAGCCCC
19	50666098	50666099	C19orf41	rs36047719	-/C	GGGGGGCTCA*C*TGGAGTGTCC
19	50766549	50766550	MYH14	rs62113878	C/G	CTCTGCCCCT*C*ACCCATTTCC
19	50965130	50965131	MYBPC2	rs8113377	C/T	GATCAGTCGC*C*TTACGGGTGC
19	51512621	51512622	KLK9	rs58876874	C/T	TCTTCGCTGA*C*CCCTTTGTCC
19	54625845	54625846	PRPF31	rs35315983	C/G	TTCCATCTCA*C*CCGACAACCT	chr19_54625849_54625850_A
19	55107628	55107629	LILRA1	rs28516458	C/T	TGGGGCAGCC*T*CTCACCCATC
19	58989423	58989424	ZNF446	rs731259	C/T	CAGCCCCTGA*C*ACCACCCTTC	chr19_58989420_58989421_T
20	3783717	3783718	CDC25B	rs6052083	C/T	AGCTGCCAGC*C*TGACCTGCCG
20	3804495	3804496	C20orf29	rs6037669	C/T	GCCCACCAGC*C*TGACCTGCCC	chr20_3804496_3804497_T
20	9498656	9498657	C20orf103	rs28665741	C/T	CAATGAGGGT*T*CTAACTATTG
20	17929649	17929650	SNX5	rs6111751	C/T	AGCTTTCTGC*C*TTGATGGTGA
20	35827419	35827420	RPN2	rs78121372	G/T	CAAGACCTGT*T*CTAAAACTCT
20	47570057	47570058	ARFGEF2	rs76400436	C/G	TTCTTCCTTA*C*CAAAATGCTG	chr20_47570056_47570057_A
20	60913016	60913017	LAMA5	rs6062226	C/T	GCGCCAGGGC*C*TGACCCCATT
20	61461090	61461091	COL9A3	rs6011409	C/T	AGACCCTGCC*C*TGACACCCTC
20	62197848	62197849	PRIC285	rs12625338	C/T	GGCCGAGTCC*T*CACTGCGTCC
21	40636973	40636973	BRWD1	rs68083215	-/C	AGAATTGGTC*-*CTAACTTTTT
21	44841035	44841036	SIK1	rs2006191	C/T	CTGGCGCTGA*T*GTGGCTCTGT
21	45854992	45854993	TRPM2	rs8130176	C/G	GGTGGACTGA*C*TCAACCCCTC
21	47775333	47775334	PCNT	rs76612758	C/G	GCTTGGCTCA*C*TAACGTGCTT	chr21_47775336_47775337_A
22	18761922	18761923	GGT3P	rs472222	C/G	CCCAAGCCAC*G*CTGATCACAC
22	21057901	21057902	TMEM191A	rs58496693	C/G	CCGAGTCTAA*C*CCGGGTGTCC
22	25024015	25024016	GGT1	rs12167957	C/T	AGGCAGCTGA*C*GGGCATCCCT
22	25617345	25617346	CRYBB2	rs16979774	C/T	TCCAGGTCCT*C*ACTGCTGCTT
22	29879331	29879332	NEFH	rs9608775	C/T	CCAGGTGTGT*C*TAACCCTGTG
22	31285135	31285136	OSBP2	rs12166521	C/T	GATTCATTAG*T*AACTTGCCTC	chr22_31285130_31285131_A
22	37531520	37531521	IL2RB	rs3218305	C/G	GGGCACTTCT*C*TAACCCCTCT
22	41980648	41980649	PMM1	rs56017106	C/T	CAGACGTGGT*C*TCACACTCTT
22	42536486	42536487	CYP2D7P1	rs11702937	C/T	GGCTCACTGA*C*GCCCCTCCCC
22	44589644	44589646	PARVG	rs3842781	-/TT	TGTTTTTTTT*TT*AACCATTTGT
22	50894848	50894849	SBF1	rs2076713	C/T	ATGTGTCTCA*C*GGGACTTGTC
X	299467	299468	PPP2R3B	rs58891419	C/T	ACGCCGTGTA*C*GTAACCCGTG
X	2635619	2635620	CD99	rs7049560	C/G	GCAACTTTTA*C*TAACTGAAAT
X	47099663	47099664	USP11	rs17147475	C/T	TCATTTTGGG*T*CTCACAAAGA	chrX_47099667_47099668_A
X	48781356	48781357	OTUD5	rs5906730	C/T	GCTGGTGGTC*C*TTAACGCATT
X	69459944	69459945	AWAT1	rs1152194	C/T	AAGAGGAGGT*C*CTAACACTTT
X	69673463	69673464	DLG3	rs28391150	C/T	CTAGTCCTGA*C*TCCTCCACTC
X	153225633	153225634	HCFC1	rs17421	C/G	CGCCCCTTCT*C*ACCAACTGCG
X	153225635	153225636	HCFC1	rs2855577	C/G	CCCGCCCCTT*C*TCACCAACTG
X	153631208	153631208	DNASE1L1	rs35065361	-/G	CCCGGGCACT*-*GACACTGCCC
Y	249467	249468	PPP2R3B	rs58891419	C/T	ACGCCGTGTA*C*GTAACCCGTG
Y	2585619	2585620	CD99	rs7049560	C/G	GCAACTTTTA*C*TAACTGAAAT
