# Supplementary material for: Identification of functional single nucleotide polymorphisms in the branchpoint site
Source: Hum Genomics. 2017 Nov 9;11:27. doi: 10.1186/s40246-017-0122-6 (PMC5680774; doi:10.1186/s40246-017-0122-6)
Supplement: Supplementary file 2 — List of primer sequences utilized in the study. (XLSX 10 kb) [file 40246_2017_122_MOESM2_ESM.xlsx]

## Sheet: primers
Table S2. List of primer sequences utilized in the study.
Minigene cloning primer with restriction sites	Sequence (5'-3')
MYH11XhoIF	TGCTCGAGTGAAGCCACTGCTGCAGGTGA
MYH11BamHIR	GTGGATCCTTCTGATCATCCATGACCAGGA
PIP5KL1XhoIF	CCCTCGAGGAGTGCACAGTCTGCGGGTGGA
PIP5KL1KpnIR	TGGGTACCTCAGGTTGATGGTCTTGCCCTG
KLC3EcoRIF	ATCGAATTCGGCCCTTCGCCGCAGCAGCTC
KLC3BamHIR	ATCGGATCCAGGAGATGATAGACCCCCTCTC
CYP2C19SacIF	CTCGAGCTCTCTCAAAAATCTATGGCCC
CYP2C19SalIR	ACCGTCGACCTTGGTTTTTCTCAACTCC
SNP genotyping primer
rs12769205 (CYP2C19) F	TATGAATCTAAGTCAGGCTTAGT
R	CAGGACTCCAAATAAAAGATC
rs75434223 (MYH11) F	TCTCATGCAGTATCTCCTCCAG
R	CGGAACCACTGATCGAATTTAT
rs67785924 (KLC3) F	GGGACATCTGGGTCAAAAATAG
R	AGGAGATGATAGACCCCCTCTC
rs13296170 (PIP5KL1) F	CACCACTGGGGCTGTGTTTAG
R	TCCTTCTGGGAATTAAAAAGCA
rs2733532 (XPC) F	GCTTTCTTTTCCCTTTTGGTCT
R	GACGGCTCAGTAAGAAGGGTCT
RT-PCR primer
CYP2C19 ex2F	TATTTTGGCCTGGAACGCATG
CYP2C19 in2F	GGAGGATGGAAAACAGACTAG
CYP2C19 ex4R	TCCAGGGGGTGCTTACAATCC
XPC ex14F	TCATTGAAAGGAAGGAGAAGGA
XPC ex16R	GCTTCTGCTTGAGAGCTGGT
EGFP-F	CATGGTCCTGCTGGAGTTCGT
Site-Directed Mutagenesis primer
KLC3 AG form F	CTCCCCTCCAGCCATCCCCTG
R	CAGGGGATGGCTGGAGGGGAG
KLC3 GA form F	CTCCCCTCCGACCATCCCCTG
R	CAGGGGATGGTCGGAGGGGAG
KLC3 GG form F	CTCCCCTCCGGCCATCCCCTG
R	CAGGGGATGGCCGGAGGGGAG
MYH11 C F	CGTGGGGCTCCCCCGCCTCCT
R	AGGAGGCGGGGGAGCCCCACG
PIP5KL1 C F	GGCCTCCCTCCCTCCCTGTCC
R	GGACAGGGAGGGAGGGAGGCC
